# Supplementary material for: The Dynamics, Causes and Possible Prevention of Hepatitis E Outbreaks
Source: PLoS One. 2012 Jul 24;7(7):e41135. doi: 10.1371/journal.pone.0041135 (PMC3404073; doi:10.1371/journal.pone.0041135)
Supplement: Supporting Information S1 — Linear regression on system 7. (TEX) [file pone.0041135.s001.tex]

% Template for PLoS
% Version 1.0 January 2009
%
% To compile to pdf, run:
% latex plos.template
% bibtex plos.template
% latex plos.template
% latex plos.template
% dvipdf plos.template

\documentclass[10pt]{article}

% amsmath package, useful for mathematical formulas
\usepackage{amsmath}
\usepackage{amsfonts}
\usepackage{wasysym}
\usepackage[table]{xcolor}
\usepackage{graphics}
\usepackage{pxfonts}
\usepackage{txfonts}
\usepackage{graphicx}
\usepackage{multimedia}
\usepackage{amssymb}
\usepackage{epsfig,bezier}
\usepackage{anysize}
\usepackage{verbatim}
\newtheorem{eqn}{Equation}[section]
\newtheorem{app}{Appendix}
\usepackage{graphicx}
\usepackage{amssymb, appendix,graphics}
\usepackage{lineno}
%\usepackage{natbib}
\usepackage{url}
\usepackage{epsfig,amsfonts,graphicx,bezier,amssymb}
\usepackage{xcolor}

% graphicx package, useful for including eps and pdf graphics
% include graphics with the command \includegraphics

% cite package, to clean up citations in the main text. Do not remove.
\usepackage{cite}

\usepackage{color} 

% Use doublespacing - comment out for single spacing
%\usepackage{setspace} 
%\doublespacing


% Text layout
\topmargin 0.0cm
\oddsidemargin 0.5cm
\evensidemargin 0.5cm
\textwidth 16cm 
\textheight 21cm

% Bold the 'Figure #' in the caption and separate it with a period
% Captions will be left justified
\usepackage[labelfont=bf,labelsep=period,justification=raggedright]{caption}

% Use the PLoS provided bibtex style
%\bibliographystyle{plos2009}

% Remove brackets from numbering in List of References
\makeatletter
\renewcommand{\@biblabel}[1]{\quad#1.}
\makeatother


% Leave date blank
\date{}

\pagestyle{myheadings}
%% ** EDIT HERE **


%% ** EDIT HERE **
%% PLEASE INCLUDE ALL MACROS BELOW

%% END MACROS SECTION

\begin{document}

\begin{appendices}
\section*{S1 Linear regression on system (7)}
The Jacobian of system (7) is given by \begin{eqnarray}\mathrm{
J}=\left(\begin{array}{cccc}\mathrm{-\beta\rho(1-l)(1-b)I-\mu}&0&\mathrm{-\beta\rho(1-l)(1-b)S}&0\\
\mathrm{\beta\rho(1-l)(1-b)I}&\mathrm{-(\mu+\sigma)}&\mathrm{\beta\rho(1-l)(1-b)S}&0\\
0&\mathrm{\sigma}&\mathrm{-(\mu+\gamma)}&0\\0&0&\mathrm{(1-p)\gamma}&-\mu\end{array}\right).\label{jac}
\end{eqnarray}
At disease-free equilibrium, we have 
\begin{eqnarray}
\mathrm{J_0}=\left(\begin{array}{cccc}-\mu&0&\beta\rho(1-l)(1-b)&0\\
0&-(\mu+\sigma)&\mathrm{\beta\rho(1-l)(1-b)}&0\\
0&\sigma&-(\mu+\gamma)&0\\0&0&\mathrm{(1-p)\gamma}&-\mu\end{array}\right).\label{jac0}
\end{eqnarray}
From Jacobian (\ref{jac0}), we note that $\mu$ is a repeated eigenvalue. This leaves a $2\times 2$ matrix given by $\left(\begin{array}{cc}
\mathrm{-(\mu+\sigma)}&\mathrm{\beta\rho(1-l)(1-b)}\\
\sigma&-(\mu+\gamma)\end{array}\right),$ with $\mathrm{Trace~=-(\mu+\sigma)(\mu+\sigma)} < 0$ and determinant $\mathrm{\frac{(\mu+\sigma)(\mu+\sigma)}{\sigma\beta\rho(1-l)(1-b)} -1}> 0$ if  $\mathrm{\frac{(\mu+\sigma)(\mu+\sigma)}{\sigma\beta\rho(1-l)(1-b)}} =\frac{1}{\mathcal{R}_0} > 1$. Thus, the $DFE$ equilibrium is stable if $\mathcal{R}_0 < 1.$\\

At endemic equilibrium, we obtain 
\begin{eqnarray}
\mathrm{J_{E_*}}=\left(\begin{array}{cccc}-\mu(\mathcal{R}_{0}-1)-\mu&0&-\frac{(\mu+\sigma)(\mu+\gamma)}{\sigma}&0\\
\mu(\mathcal{R}_{0}-1)&-(\mu+\sigma)&\frac{(\mu+\sigma)(\mu+\gamma)}{\sigma}&0\\
0&\sigma&-(\mu+\gamma)&0\\0&0&\mathrm{(1-p)\gamma}&-\mu\end{array}\right).\label{jacE}
\end{eqnarray}
We observe that $-\mu$ is one of the eigenvalues leaving a $3 \times 3$ matrix 
\begin{eqnarray}
\mathrm{J'}=\left(\begin{array}{ccc}-\mu(\mathcal{R}_{0}-1)-\mu&0&-\frac{(\mu+\sigma)(\mu+\gamma)}{\sigma}\\
\mu(\mathcal{R}_{0}-1)&-(\mu+\sigma)&\frac{(\mu+\sigma)(\mu+\gamma)}{\sigma}\\
0&\sigma&-(\mu+\gamma)\end{array}\right),\label{jac1}
\end{eqnarray} with characteristic equation 
\begin{eqnarray}
\mathrm{\lambda^3+(\mu\mathcal{R}_0+2\mu+\sigma+\gamma)\lambda^2+\mu\mathcal{R}_0(2\mu+\sigma+\gamma)\lambda+\mu(\mathcal{R}_0-1)(\mu+\sigma)(\mu+\gamma)}=0.
\label{lamb}\end{eqnarray}
As pointed out by Anderson and May (1991), in many cases, $\sigma$ and $\gamma$ are much larger than $\mu$ and $\mu\mathcal{R}_0$. In this case, then one solution to equation (\ref{lamb}) is approximately $\lambda=(\sigma+\gamma)$. This leaves a quadratic equation for the two remaining eigenvalues given by 
\begin{eqnarray}
\mathrm{\lambda^2+\mu\mathcal{R}_0\lambda+\frac{\sigma\gamma}{\sigma+\gamma}\mu(\mathcal{R}_0-1)}\approx 0. \label{math}
\end{eqnarray} 
The solutions of equation (\ref{math}) can be obtained by the standard formula, giving: 
\begin{eqnarray}
\lambda_{3,4}=\mathrm{-\frac{\mu\mathcal{R}_0}{2}}\pm \mathrm{\frac{\sqrt{(\mu\mathcal{R}_0)^2-\frac{4}{AG}}}{2}}
\end{eqnarray} where the term $\mathrm{A}=\mathrm{\frac{1}{\mu(\mathcal{R}_0-1)}}$ is the mean age at infection, and $\mathrm{G}=\mathrm{\frac{1}{\mu+\sigma}+\frac{1}{\mu+\gamma}}$ is the ecological generation length of the infection. Since $\mathrm{(\mu\mathcal{R}_0)^2}$ is small enough to ignore, we approximate 
\begin{eqnarray}
\mathrm{\lambda_{3,4}}=\mathrm{-\frac{\mu\mathcal{R}_0}{2}}\pm \mathrm{\frac{i}{\sqrt{AG}}}~~~~ \textrm{where $\mathrm{i=\sqrt{-1}}$}.
\end{eqnarray} This implies that the endemic equilibrium is feasible only when $\mathcal{R}_0$ is greater than unity, but is always stable. Since the dominant eigenvalues are complex conjugates implies that endemic equilibrium is attained via oscillatory dynamics with period $\mathrm{T\sim 2\pi \sqrt{AG}}$.\\

To determine the prevalence of infection during the invasion phase, we examine the eigenvalues of equations (7) at the disease-free equilibrium, \emph{DFE}. From Jacobian (\ref{jac}), we note that $-\mu$ is a repeated eigenvalue of the system. The remaining two are obtained from the $2\times 2$ square matrix given by 	
\begin{eqnarray}
\mathrm{J_0'}=\left(\begin{array}{cc}\mathrm{-(\mu+\sigma)}&\mathrm{\beta\rho(1-l)(1-b)}\\
\mathrm{\sigma}&\mathrm{-(\mu+\gamma)}\end{array}\right)~~\equiv ~~\left(\begin{array}{cc}\mathrm{-(\mu+\sigma)}&\mathrm{\gamma\mathcal{R}_0}\\
\mathrm{\sigma}&\mathrm{-(\mu+\gamma)}\end{array}\right).\label{dom}\end{eqnarray}
The eigenvalues for the resulting quadratic equation are given by \begin{eqnarray}
\Lambda_1&=&\mathrm{\frac{1}{2}\left[\sqrt{4(\mathcal{R}_0-1)\sigma\gamma+(\sigma+\gamma)^2}-(\sigma+\gamma)\right]}\\
\Lambda_2&=&\mathrm{-\frac{1}{2}\left[\sqrt{4(\mathcal{R}_0-1)\sigma\gamma+(\sigma+\gamma)^2}-(\sigma+\gamma)\right].}
\end{eqnarray}
We can thus write \begin{eqnarray}
\left(\begin{array}{c}\textrm{S'}\\\textrm{E'}\\\textrm{I'}\\\textrm{R'}\end{array}\right)=\mathrm{A}\left(\begin{array}{c}\textrm{S'}
\\\textrm{E'}\\\textrm{I'}\\\textrm{R'}\end{array}\right)
~~\textrm{and try a solution of the form }~~
\left(\begin{array}{c}\textrm{S}\\\textrm{E}\\\textrm{I}\\\textrm{R}\end{array}\right)=\mathrm{re^{\Lambda t}}
\end{eqnarray} where \emph{r} is the eigen vector associated with eigenvalue $\Lambda$. Thus, the prevalence during the invasion phase is given by  \begin{eqnarray}
\mathrm{I(t)}\approx \mathrm{I(0)\mbox{exp}\left(\frac{1}{2}\left[\sqrt{4(\mathcal{R}_0-1)\sigma\gamma+(\sigma+\gamma)^2}-(\sigma+\gamma)\right]t\right).}
\label{lin}\end{eqnarray}
We can now perform a linear regression analysis on equation (\ref{lin}) by fitting to data and estimate $\mathcal{R}_0$.
\end{appendices}
\end{document}
