# Supplementary material for: The Dynamics, Causes and Possible Prevention of Hepatitis E Outbreaks
Source: PLoS One. 2012 Jul 24;7(7):e41135. doi: 10.1371/journal.pone.0041135 (PMC3404073; doi:10.1371/journal.pone.0041135)
Supplement: Supporting Information S3 — The invasability criterion for the co-infection model. (TEX) [file pone.0041135.s003.tex]

% Template for PLoS
% Version 1.0 January 2009
%
% To compile to pdf, run:
% latex plos.template
% bibtex plos.template
% latex plos.template
% latex plos.template
% dvipdf plos.template

\documentclass[10pt]{article}

% amsmath package, useful for mathematical formulas
\usepackage{amsmath}
\usepackage{amsfonts}
\usepackage{wasysym}
\usepackage[table]{xcolor}
\usepackage{graphics}
\usepackage{pxfonts}
\usepackage{txfonts}
\usepackage{graphicx}
\usepackage{multimedia}
\usepackage{amssymb}
\usepackage{epsfig,bezier}
\usepackage{anysize}
\usepackage{verbatim}
\newtheorem{eqn}{Equation}[section]
\newtheorem{app}{Appendix}
\usepackage{graphicx}
\usepackage{amssymb, appendix,graphics}
\usepackage{lineno}
%\usepackage{natbib}
\usepackage{url}
\usepackage{epsfig,amsfonts,graphicx,bezier,amssymb}
\usepackage{xcolor}

% graphicx package, useful for including eps and pdf graphics
% include graphics with the command \includegraphics

% cite package, to clean up citations in the main text. Do not remove.
\usepackage{cite}

\usepackage{color} 

% Use doublespacing - comment out for single spacing
%\usepackage{setspace} 
%\doublespacing


% Text layout
\topmargin 0.0cm
\oddsidemargin 0.5cm
\evensidemargin 0.5cm
\textwidth 16cm 
\textheight 21cm

% Bold the 'Figure #' in the caption and separate it with a period
% Captions will be left justified
\usepackage[labelfont=bf,labelsep=period,justification=raggedright]{caption}

% Use the PLoS provided bibtex style
%\bibliographystyle{plos2009}

% Remove brackets from numbering in List of References
\makeatletter
\renewcommand{\@biblabel}[1]{\quad#1.}
\makeatother


% Leave date blank
\date{}

\pagestyle{myheadings}
%% ** EDIT HERE **


%% ** EDIT HERE **
%% PLEASE INCLUDE ALL MACROS BELOW

%% END MACROS SECTION

\begin{document}

\begin{appendices}

\section*{S3 The invasability criterion\label{invas}}
In this section, we derive the invasability criterion for Hepatitis \emph{E}, (\emph{HEV})  in presence of malaria. For Hepatitis \emph{E} to invade and persist in the population, $\mathrm{\frac{dE}{dt}}>0$. From the third equation of model (13), and substituting the equilibrium states for the malaria sub model in equation (12), we have 
\begin{eqnarray}\begin{array}{ll}
\mathrm{\frac{dE}{dt}}&=\mathrm{\beta\rho(1-l)(1-b)(S_*+\xi M_*)I-\mu E_*-\sigma(1+\epsilon) E_* >0,}\\
&=\mathrm{\left\{\beta\rho(1-l)(1-b)(S_*+\xi M_*)\frac{\sigma(1+\epsilon)}{(\mu+\gamma(1+\tau))}-(\mu +\sigma(1+\epsilon))\right\} E_*}\\
&=\mathrm{\left\{\beta\rho(1-l)(1-b)(S_*+\xi M_*)\frac{\sigma(1+\epsilon)}{(\mu+\gamma(1+\tau))}-(\mu +\sigma(1+\epsilon))\right\} E_*}\\
&=\mathrm{\left\{\left[\beta\rho(1-l)(1-b)\frac{\sigma(1+\epsilon)}{(\mu+\gamma(1+\tau))}S_*-(\mu +\sigma(1+\epsilon))\right]+\xi\beta\rho(1-l)(1-b)\frac{\sigma(1+\epsilon)}{(\mu+\gamma(1+\tau))}M_*\right\} E_*}\\
&\mathrm{\leq\left\{\left[\beta\rho(1-l)(1-b)\frac{\sigma(1+\epsilon)}{(\mu+\gamma(1+\tau))}\frac{r}{(f+r)}-(\mu +\sigma(1+\epsilon))\right]+\xi\beta\rho(1-l)(1-b)\frac{\sigma(1+\epsilon)}{(\mu+\gamma(1+\tau))}\frac{f}{f+r}\right\} E_*.}
\end{array}\end{eqnarray}
Thus, \emph{HEV} will invade if $\mathrm{
\frac{\sigma\beta\rho(1-l)(1-b)(1+\epsilon)}{(\mu+\gamma(1+\tau))(\mu +\sigma(1+\epsilon))}}>\mathrm{\frac{f+r}{r}}$. But $\mathrm{\frac{\sigma\beta\rho(1-l)(1-b)(1+\epsilon)}{(\mu+\gamma(1+\tau))(\mu +\sigma(1+\epsilon))} }\apprle  \mathcal{R}_0$. Therefore, we can estimate that the Hepatitis \emph{E} virus will invade if \begin{eqnarray}
\mathrm{\mathcal{R}_0 }\apprge \mathrm{\frac{f+r}{r}.} \end{eqnarray}
Similarly, for ~the co-infection to persist, we should have 
\begin{eqnarray}\begin{array}{rl}\mathrm{\xi\beta\rho(1-l)(1-b)\frac{\sigma(1+\epsilon)}{(\mu+\gamma(1+\tau))}\frac{f}{f+r}}
&>\mathrm{-\beta\rho(1-l)(1-b)\frac{\sigma(1+\epsilon)}{(\mu+\gamma(1+\tau))}\frac{r}{(f+r)}+[\mu +\sigma(1+\epsilon)] }\\
\Rightarrow \xi& \apprge \mathrm{-\frac{r}{f} +\frac{f+r}{f}\frac{1}{\mathcal{R}_0}}\\&\apprge\mathrm{ \frac{f+r~(1-\mathcal{R}_0)}{f\mathcal{R}_0}.}
\end{array}\end{eqnarray}
\end{appendices}
\end{document}
